# Supplementary material for: Stroke Action Plan for Europe 2018–2030 (SAP-E): mid-term review and update
Source: Eur Stroke J. 2026 Jan 19;11(1):aakaf026. doi: 10.1093/esj/aakaf026 (PMC12866651; doi:10.1093/esj/aakaf026)
Supplement: aakaf026_Supplemental_Files [file aakaf026_supplemental_files.zip]

Archive with 5 entries (5 files):
- Supplementary_file_1_aakaf026.docx
- Supplementary_file_2_aakaf026.docx
- Supplementary_file_3_aakaf026.docx
- Supplementary_file_4_aakaf026.docx
- Supplementary_file_5_Top-5_priorities_aakaf026.docx
